# Supplementary material for: Global Patterns in the Implementation of Payments for Environmental Services
Source: PLoS One. 2016 Mar 3;11(3):e0149847. doi: 10.1371/journal.pone.0149847 (PMC4777491; doi:10.1371/journal.pone.0149847)
Supplement: S1 Database — (XLSX) [file pone.0149847.s010.xlsx]

## Sheet: SI_1 Dataset
id	id_L	PES program name	Year of start	Program size (ha)	ES provider	Payment receiver	Transfer directness	FitCanPes	Payment cash donor (USD/ha/yr)	Payment cash average (USD/ha/yr)	Payment inkind (USD/ha/yr)	Land acquisition (USD/ha/yr)	Total payment (USD/ha/yr)	Monitoring	Upfront costs	Management costs	ES de jure buyer	Source of payments	ES user	Still running	Link between land use & ES	Ecosystem type_Vegetation cover	Geographic region	Voluntary provider	ES users are payers	Auction	Competition source of funding	Competition providers	Physical link ES and user rank	ES definition	Enfrocement	Funding upfront	Funding management	Source of payments	ES buyer de jure	Targeted ES	Environmental aditionality	Total payment	Log(Tot payment)	Sector financing	Economic setting	Scale of ES demand	Sector financed	Log10_tot_cash_PLI2004	PES_size_log10	Activity paid	FitCanPES	Diversification_payments	Voluntary_user
1	NegB	Los Negros, Bolivia	2003	2774	Upland farmers	Upland farmers	Low	10	0	0	1.8	0	1.8	ES	International Public (government, ICAs)	International Public (government, ICAs)	Regional/local government	Regional/local government	Local private users	Yes	Use of transferred research	Forest	Latin America	Yes	No	No	No	No	Yes, medium to strong	Yes, explicit	Not applied	Private	Private	Private	Private	Multiple agricultural ES	Not significant	2.11	0.324282	Public	Club	Local	Public	0.88	3.4	Activity restricting	9	Payments diversified	Partially
2	PimE	Pimampiro, Ecuador	2000	550	Upland farmers	Upland farmers	High	12	6,0-12,0	9	0	0	9	Land use	International NGO & Foundations	Regional/local government	Regional/local government	Local private users	Local private users	Yes	Locally proved	Forest	Latin America	Yes	Yes	No	No	No	Yes, medium to strong	Yes, explicit	Applied	Non-profit	Private	Private	Private	Watershed ES	Significant	10.54	1.02284	Public	Club	Local	Public	1.4	2.7	Activity restricting	12	Payments diversified	Partially
3	ProE	PROFAFOR, Ecuador	1993	22287	Landowners	Landowners	Very high	14	100-200 (up front)	8.6	8.6	0	17.1	ES	International private enterprise	International private enterprise	International private enterprise	International private enterprise	International private enterprise	Yes	Use of transferred research	Farmland	Latin America	Yes	Yes	No	Yes	No	No	Yes, explicit	Applied	Public	Public	Public	Public	Climate change	Significant	21.77	1.33786	Private	Monopsony	International	Private commercial	1.71	4.4	Asset building	14	Payments diversified	Yes
4	VitF	Vittel (Nestlé Waters), France	1993	5100	Farmers	Farmers	Very high	15	598,67	598.7	202	483.4	1283.8	Both	National enterprise private	National enterprise private	National enterprise private	National enterprise private	National enterprise private	Yes	Locally proved	Farmland	Europe	Yes	Yes	No	No	No	Yes, medium to strong	No, related to LU	Not applied	Public	Public	Public	Public	Watershed ES	Significant	1634.73	3.21345	Private	Club	Local	Private commercial	3.15	3.7	Asset building	15	Payments not diversified	Yes
5	SloCh	Sloping Land Conversion, China	1999	14000000	Farmers and landowners	Farmers and landowners	Low	8	48,9	48.9	215	0	263.9	Land use	National government	National government	National government	National government	Local private users	Yes	Locally proved	Farmland	Asia	Partial	No	No	No	No	Yes, weak	Yes, explicit	Partially applied	Private	Private	Private	Private	Watershed ES	Significant	319.34	2.50425	Public	Monopsony	National	Public	2.88	7.2	Asset building	9	Payments diversified	Partially
6	HydoMX	Payments for Hydrological Environmental Services (PSAH), Mexico	2003	598100	Individuals and communities	Farmers and ejidos representatives	Medium	8	27-36	31.9	0	0	31.9	Land use	National government	National government	National government	National government	Local private users	Yes	Use of transferred research	Forest	Latin America	Yes	No	No	No	No	Yes, weak	No, related to LU	Applied	Private	Private	Private	Private	Watershed ES	Significant	37.33	1.57206	Public	Monopsony	National	Public	1.76	5.8	Activity restricting	10	Payments diversified	Partially
7	ConsUS	Conservation Reserve Program (CRP), USA	1985	14500000	Farmers	Farmers	Medium	9	126.517	126.5	0	0	126.5	Land use	National government	National government	National government	National government	Mix of actors	Yes	Use of transferred research	Farmland	USA	Yes	No	Yes	No	Yes	Yes, weak	Yes, explicit	Partially applied	Private	Private	Private	Private	Multiple agricultural ES	Significant	195.86	2.29195	Public	Monopsony	National	Public	2.29	7.2	Asset building	9	Payments diversified	Partially
8	EnvUS	Environmental Quality Incentives Program (EQIP), USA	1996		Farmers	Farmers	Medium	9	n.d.	n.d.	n.d.	n.d.	n.d.	Land use	National government	National government	National government	National government	Mix of actors	Yes	Use of transferred research	Farmland	USA	Yes	No	Yes	No	Yes	Yes, weak	Yes, explicit	Partially applied	Private	Private	Private	Private	Multiple agricultural ES	Significant	n.a.	n.a.	Public	Monopsony	National	Public	2.33	6.8	Asset building	9	Payments diversified	Partially
9	SenUK	Environmentally Sensitive Area (ESA) , United Kingdom	1986	640000	Farmers	Farmers	Medium	9	82.8125	83	16	0	98.4	Land use	National government	National government	National government	National government	Mix of actors	Yes	Use of transferred research	Farmland	Europe	Yes	No	No	No	No	Yes, weak	Yes, explicit	Partially applied	Private	Private	Private	Private	Multiple agricultural ES	Not significant	149.58	2.17487	Public	Monopsony	National	Public	2.1	5.8	Asset building	9	Payments diversified	Partially
10	CouUK	Countryside Stewardship Scheme (CSS), United Kingdom	1991	530620	Farmers	Farmers	Medium	9	97.9986	98	26	0	124.4	Land use	National government	National government	National government	National government	Mix of actors	Yes	Use of transferred research	Farmland	Europe	Yes	No	Yes	No	No	Yes, weak	Yes, explicit	Partially applied	Private	Private	Private	Private	Multiple agricultural ES	Not significant	164.31	2.21566	Public	Monopsony	National	Public	2.14	5.7	Asset building	9	Payments diversified	Partially
11	NotrG	Northeim model project, Germany	2004	288	Farmers	Farmers	Medium	11	40-350	208	0	0	208.2	ES	Regional/local government	Regional/local government	Regional/local government	National government	Local private users	No	Locally proved	Farmland	Europe	Yes	No	Yes	No	Yes	Yes, weak	Yes, explicit	Not applied	Private	Private	Private	Private	Biodiversity	Significant	237.3	2.3753	Public	Monopsony	Local	Public	2.33	2.5	Asset building	11	Payments diversified	Partially
12	CamZ	CAMPFIRE, Zimbabwe	1989	4300000	Farmers	Rural districts (RDC)	High	14	0-197	0.18		0	0.2	ES	International Public (government, ICAs)	National enterprise private	National enterprise private	National enterprise private	National enterprise private	Yes	Locally proved	Semi-arid grasslands	Africa	Yes	Yes	No	Yes	No	Yes, medium to strong	Yes, explicit	No	Private	Public	Public	Public	Biodiversity	Significant	0.29	-0.537602	Private	Market	International	Private commercial	-0.21	6.6	Asset building	12	Payments diversified	Yes
13	LavCo	CIPAV-Río La Vieja, Colombia	2003	3536	Farmers specialised on cattle	Farmers speacialised on cattle	Low	9	17,9-19,4	18.6		0	18.6	Land use	International Public (government, ICAs)	International Public (government, ICAs)	National NGO and funds	International Public (government, ICAs)	Mix of actors	No	Locally proved	Farmland	Latin America	Yes	No	No	No	No	No	Yes, explicit	No	Private	Private	Private	Non-profit	Multiple agricultural ES	Significant	21.76	1.33766	Public	Club	Local	Public	1.67	3.6	Asset building	8	Payments diversified	Partially
14	ChaE	Chachis, Ecuador	2005	7200	Chachis communities	Communitarian assembly of Chachis	Low	8	20	20	0	0	20	ES	International NGO & Foundations	International NGO and Foundations	International NGO and Foundations	International NGO and Foundations	Global community	Yes	Use of transferred research	Forest	Latin America	Yes	No	No	No	No	No	No, related to LU	Applied	Non-profit	Non-profit	Non-profit	Non-profit	Biodiversity	No evidence	21.97	1.34183	Private	Club	Local	Private non-profit	1.72	3.9	Activity restricting	10	Payments not diversified	Partially
15	ChaCo	Chaina, Colombia	2005	444	Upstream farmers	Upstream farmers	Very high	16	930-53	325	3.9	0	328.9	Both	Regional/local government	Local private users	Local private users	Local private users	Local private users	Yes	Locally proved	Forest	Latin America	Yes	Yes	No	No	No	Yes, medium to strong	Yes, explicit	Applied	Private	Public	Public	Public	Watershed ES	Significant	361.3	2.55787	Private	Club	Local	Private commercial	2.89	2.7	Asset building	16	Payments diversified	Yes
16	ProcCo	Procuenca, Chinchina, Colombia	1999	18650	Upland farm landowners	Upland farm landowners	High	10	1-3,8	2.4	104	0	106.7	Land use	National enterprise public	National enterprise public	Mix of actors	Mix of actors	Mix of actors	Yes	Assumed	Farmland	Latin America	Yes	Yes	No	No	No	Yes, weak	No, related to LU	Not applied	Private	Private	Private	Private	Multiple agricultural ES	Significant	129.12	2.11099	Public	Club	Local	Public	2.44	4.3	Asset building	10	Payments diversified	Yes
17	CelE	Celica, Ecuador	2006	49	Private landowners	Private landowners	High	8	60	60	0	36	96	Land use	Regional/local government	Regional/local government	Regional/local government	Local private users	Local private users	Yes	Assumed	Forest	Latin America	Yes	Yes	No	No	No	Yes, medium to strong	No, related to LU	Partially applied	Private	Private	Private	Private	Watershed ES	Significant	102.16	2.00928	Public	Club	Local	Public	2.39	1.7	Activity restricting	9	Payments diversified	Partially
18	ChacE	Chaco, Ecuador	2005	70	Private landowners	Private landowners	High	8	36	36		0	36	Land use	International NGO & Foundations	Regional/local government	Regional/local government	Local private users	Local private users	Yes	Assumed	Forest	Latin America	Yes	Yes	No	No	No	Yes, medium to strong	No, related to LU	Not applied	Private	Private	Private	Private	Watershed ES	Significant	39.55	1.59715	Public	Club	Local	Public	1.97	1.9	Activity restricting	9	Payments diversified	Partially
19	RichS	Richtersveld, Sudafrica	1991	162445	Richtersveld residents	Trust that invest in community wellbeing projects	Low	8	5.90969	0.06	0	0	0.1	Land use	National government	National government	National government	Regional/local government	Global community	Yes	Locally proved	Semi-arid grasslands	Africa	Yes	No	No	No	No	Yes, weak	No, related to LU	Not applied	Private	Private	Private	Private	Biodiversity	Significant	0.13	-0.886057	Public	Club	National	Public	-0.68	5.2	Asset building	9	Payments not diversified	Partially
20	KitK	Kitengela, Kenya	2000	4650	Landowners	Landowners	Medium	10	1.7	1.7	0	0	1.7	Land use	International Public (government, ICAs)	International Public (government, ICAs)	International NGO and Foundations	International Public (government, ICAs)	Global community	Yes	Locally proved	Semi-arid grasslands	Africa	Yes	No	No	No	No	No	Yes, explicit	Not applied	Non-profit	Non-profit	Non-profit	Non-profit	Biodiversity	Significant	1.99	0.298853	Private	Monopsony	International	Private non-profit	0.71	3.7	Asset building	10	Payments not diversified	Partially
21	MenM	Menabe, Madagascar	2003		Forest user groups	The community management institution	Low	11	n.d.	n.d.	n.d.	n.d.	n.d.	Both	International NGO & Foundations	International NGO and Foundations	International NGO and Foundations	International NGO and Foundations	Global community	Yes	Locally proved	Semi-arid grasslands	Africa	Yes	No	No	No	Yes	No	Yes, explicit	Applied	Non-profit	Non-profit	Non-profit	Non-profit	Biodiversity	Significant	n.a.	n.a.	Private	Monopsony	International	Private non-profit	0.22	4.2	Asset building	12	Payments diversified	Partially
22	TurtT	Sea turtle nest, Tanzania	2001		Island inhabitants	Island inhabitants	Medium	11	5.3	5.3	0	0	5.3	ES	International NGO & Foundations	International NGO and Foundations	National NGO and funds	International Public (government, ICAs)	Global community	Yes	Locally proved	Semi-arid grasslands	Africa	Yes	No	No	No	Yes	No	Yes, explicit	No	Non-profit	Non-profit	Non-profit	Non-profit	Biodiversity	Significant	6.21	0.793092	Private	Monopsony	International	Private non-profit	n.a.		Asset building	10	Payments diversified	Partially
23	BirwCa	Bird watch &amp; ecotourism, Cambodia	2004	25160	Forest village inhabitants	Elected village committee	High	13	0.198466	0.2	0	0	0.2	Both	International NGO & Foundations	International private enterprise	International private enterprise	International private enterprise	International private enterprise	Yes	Assumed	Forest	Asia	Yes	Yes	No	No	Yes	Yes, medium to strong	Yes, explicit	Not applied	Non-profit	Public	Public	Public	Biodiversity	Significant	0.23	-0.638272	Private	Market	International	Private commercial	-0.13	4.4	Activity restricting	12	Payments diversified	Yes
24	BirnCa	Bird nest protection, Cambodia	2002		Forest village inhabitants	Bird nest guardian	High	12	92.5	92.5	0	0	92.5	ES	International NGO & Foundations	International NGO and Foundations	International NGO and Foundations	International NGO and Foundations	Global community	Yes	Locally proved	Forest	Asia	Yes	No	No	No	Yes	No	Yes, explicit	Not applied	Non-profit	Non-profit	Non-profit	Non-profit	Biodiversity	Significant	106.61	2.0278	Private	Monopsony	International	Private non-profit	-0.44	5.3	Activity restricting	12	Payments diversified	Partially
25	SocE	SocioBosque, Ecuador	2008	527503	Individual and community landowners	Individual and community landowners	Low	6	5.63978	5.6	0	0	5.6	Land use	National government	National government	National government	National government	Global communityInternational private enterprise	Yes	Assumed	Forest	Latin America	Yes	No	No	No	Yes	Yes, weak	No, related to LU	Not applied	Private	Private	Private	Private	Multiple agricultural ES	Not significant	5.67	0.753583	Public	Monopsony	National	Public	1.13	5.7	Activity restricting	7	Payments diversified	Partially
26	JesH	Jesús de Otoro, Honduras	2002	74	Upland farmers	Upland farmers	High	9	12.4	12.4		0	12.4	Land use	International Public (government, ICAs)	Local private users	Local private users	Local private users	Local private users	Yes	Assumed	Forest	Latin America	Yes	Yes	No	No	No	Yes, medium to strong	Yes, explicit	Not applied	Private	Public	Public	Public	Watershed ES	Significant	14.29	1.15503	Private	Club	Local	Private commercial	1.5	1.9	Asset building	9	Payments diversified	Partially
27	HerCR	Heredia, Costa Rica	2002	2021	Upland landowners	Upland landowners	High	9	45.3636	45.4	0		45.4	Land use	National enterprise private	National enterprise private	Local private users	Local private users	Local private users	Yes	Assumed	Forest	Latin America	Yes	Yes	No	No	No	Yes, medium to strong	Yes, explicit	Not applied	Public	Public	Public	Public	Watershed ES	Not significant	52.33	1.71875	Private	Club	Local	Public	2	3.3	Activity restricting	9	Payments diversified	Partially
28	SanNC	San Pedro del Norte, Nicaragua	2003	39	Upland farmers	Upland farmers	High	11	26.3	26.3	0	0	26.3	Both	International Public (government, ICAs)	Local private users	Local private users	Local private users	Local private users	Yes	Assumed	Forest	Latin America	Yes	Yes	No	No	No	Yes, medium to strong	Yes, explicit	Not applied	Private	Private	Private	Public	Watershed ES	Significant	30.77	1.48813	Public	Club	Local	Public	1.83	1.6	Activity restricting	11	Payments not diversified	Partially
29	KulN	Kulekhani, Nepal	2006	6620	Forest user groups	Forest user groups	Medium	10		8.8	8.8	0	17.5	ES	International Public (government, ICAs)	Regional/local government	Regional/local government	National enterprise public	National enterprise public	Yes	Locally proved	Forest	Asia	Partial	Yes	No	No	No	Yes, medium to strong	Yes, explicit	No	Private	Private	Public	Private	Watershed ES	Not significant	18.62	1.26998	Public	Club	Local	Public	1.76	3.8	Activity restricting	10	Payments not diversified	Partially
30	DonV	Da Nhim PWS, Dong Nai watershed, Vietnam	2009	209705	Upstream forest populations	Upstream forest populations	High	13	15.7	15.7		0	15.7	Both	International Public (government, ICAs)	National enterprise public	National NGO and funds	National enterprise public	National enterprise public	Yes	Locally proved	Forest	Asia	Yes	Yes	No	No	No	Yes, medium to strong	Yes, explicit	Not applied	Private	Private	Public	Non-profit	Watershed ES	Significant	16.46	1.21643	Public	Club	Local	Public	1.74	5.3	Activity restricting	13	Payments not diversified	Partially
31	SonV	Son La PWS, Vietnam	2009	50900	Upstream forest populations	Upstream forest populations	High	10	21	21	0	0	21	Land use	National enterprise public	National enterprise public	Regional/local government	National enterprise public	National enterprise public	Yes	Use of transferred research	Forest	Asia	Yes	Yes	No	No	No	Yes, medium to strong	Yes, explicit	Not applied	Private	Private	Public	Private	Watershed ES	Not significant	22.02	1.34282	Public	Club	Local	Public	1.87	4.7	Activity restricting	10	Payments not diversified	Partially
32	OacI	Oach Kalan - Kuhan mini micro watershed, India	2005	10	Upland farmers	Upland farmers	High	15	0	0	2.6	0	2.6	Both	International Public (government, ICAs)	Local private users	Local private users	Local private users	Local private users	Yes	Locally proved	Forest	Asia	Yes	Yes	No	No	No	Yes, medium to strong	Yes, explicit	Not applied	Private	Public	Public	Public	Watershed ES	Significant	2.86	0.456366	Private	Club	Local	Private commercial	0.94	1	Asset building	14	Payments not diversified	Yes
33	ZapMX	Saltillo, Zapaliname, Mexico	2006	25000	Upland communities	Upland communities	High	12		2	2	0	4.4	Both	International NGO & Foundations	National NGO and funds	National NGO and funds	Local private users	Local private users	Yes	Assumed	Forest	Latin America	Yes	Yes	No	No	No	Yes, medium to strong	No, related to LU	No	Non-profit	Non-profit	Public	Non-profit	Watershed ES	No evidence	4.68	0.670246	Private	Club	Local	Private commercial	1.69	3.1	Activity restricting	11	Payments not diversified	Yes
34	SimT	Simanjiro valley, Tanzania	2005	10000	Cattle grazers	Terrat ward council	High	15	0.25	0.3	0	0	0.3	Both	1International NGO & Foundations	International private enterprise	International private enterprise	International private enterprise	International private enterprise	Yes	Locally proved	Semi-arid grasslands	Africa	Yes	Yes	No	Yes	No	Yes, medium to strong	Yes, explicit	No	Public	Public	Public	Public	Biodiversity	Significant	0.33	-0.481486	Private	Oligopoly	International	Private commercial	-0.03	4	Asset building	13	Payments not diversified	Yes
35	BioN	NRCB management, Namibia	1998	6767389	Farmers and cattle grazers	Conservancy governance boards	High	14	0.283738	0.3	0	0	0.3	ES	International private enterprise	National government	National enterprise private	National enterprise private	National enterprise private	Yes	Locally proved	Semi-arid grasslands	Africa	Yes	Yes	No	Yes	No	Yes, medium to strong	Yes, explicit	Applied	Public	Private	Public	Public	Biodiversity	Significant	0.36	-0.443697	Private	Market	International	Private commercial	-0.27	6.8	Activity restricting	14	Payments diversified	Yes
36	CatUS	Catskills, NYC, USA	1997	272592	Upland farmers	Upland farmers	High	15	11000-14	14	0	220	234	Both	National government	National government	National government	National enterprise public	National enterprise public	Yes	Locally proved	Farmland	USA	Yes	Yes	No	No	No	Yes, medium to strong	Yes, explicit	No	Private	Private	Private	Private	Watershed ES	Significant	284.74	2.45445	Public	Monopsony	Local	Public	2.45	5.4	Asset building	13	Payments diversified	Yes
37	UlgT	Tanzania, PWS	2009	2240	Upland farmers	Upland farmers	High	15	264,5-11	89	79	0	167.4	Both	International Public (government, ICAs)	International NGO and Foundations	International NGO and Foundations	National enterprise private	National enterprise private	Yes	Locally proved	Farmland	Africa	Yes	Yes	No	No	No	Yes, medium to strong	Yes, explicit	Not applied	Private	Non-profit	Public	Non-profit	Watershed ES	No evidence	175.52	2.24433	Private	Club	Local	Private commercial	2.7	3.4	Asset building	14	Payments diversified	Yes
38	SilNC	Silvopastoril, Nicaragua	2003	3139	Upland farmers	Upland farmers	Low	11	64-67	65.5		0	65.5	Land use	International Public (government, ICAs)	International Public (government, ICAs)	National NGO and funds	International Public (government, ICAs)	Mix of actors	No	Locally proved	Farmland	Latin America	Yes	No	No	No	No	No	Yes, explicit	Applied	Private	Private	Private	Non-profit	Multiple agricultural ES	Significant	76.64	1.88446	Public	Club	Local	Public	2.23	3.5	Asset building	11	Payments diversified	Yes
39	SilCR	Silvopastroril, Costa Rica	2003	3124	Upland farmers	Upland farmers	Low	11	79-75	77		0	77	Land use	International Public (government, ICAs)	International Public (government, ICAs)	Research international	International Public (government, ICAs)	Mix of actors	No	Locally proved	Farmland	Latin America	Yes	No	No	No	No	No	Yes, explicit	Applied	Private	Private	Private	Private	Multiple agricultural ES	Significant	90.1	1.95472	Public	Club	Local	Public	2.24	3.5	Asset building	11	Payments diversified	Yes
40	CidIS	Cidanau watershed PES scheme, Indonesia	2005	100	Upland farmers	Upland farmers	High	10	120	120	114	0	234	Land use	National NGO,and funds.	National enterprise public	National NGO and funds	National enterprise public	National enterprise public	Yes	Assumed	Forest	Asia	Yes	Yes	No	No	No	Yes, weak	No, related to LU	Applied	Non-profit	Public	Public	Non-profit	Watershed ES	No evidence	257.05	2.41002	Private	Oligopoly	Local	Public	2.8	2	Activity restricting	11	Payments not diversified	Yes
41	TreU	Uganda, Trees for Global Benefits Programme	2003	1320	Farmers	Farmers	High	15	8.55	8.6	43.5	0	52.1	Both	International private enterprise	International private enterprise	National NGO and funds	International private enterprise	International private enterprise	Yes	Locally proved	Farmland	Africa	Yes	Yes	No	No	Yes	No	Yes, explicit	Not applied	Public	Public	Public	Non-profit	Climate change	Significant	60.96	1.78504	Private	Monopsony	International	Private commercial	2.24	3.1	Asset building	14	Payments diversified	Yes
42	FirPH	Philippines, No Fire Bonus Scheme	1996	37500	Village authorities	Village authorities	Low	11		3.1	3.1	0	6.2	Land use	National government	National government	National government	National government	Global communityInternational private enterprise	No	Locally proved	Forest	Asia	Yes	No	No	No	No	Yes, weak	Yes, explicit	Applied	Private	Private	Private	Private	Multiple agricultural ES	Significant	7.46	0.872739	Public	Club	National	Public	1.28	4.6	Asset building	11	Payments not diversified	Yes
43	TreMZ	Mozambique, carbono.	2002	8000	Farmers	Farmers	High	15	26.7787	26.8	13.4	0	40.2	Both	National government	International private enterprise	International NGO and Foundations	International private enterprise	International private enterprise	Yes	Locally proved	Farmland	Africa	Yes	Yes	No	No	Yes	No	Yes, explicit	Not applied	Private	Public	Public	Non-profit	Climate change	Significant	46.33	1.66586	Private	Club	International	Private commercial	1.99	3.9	Asset building	14	Payments diversified	Yes
44	TreMX	Scolel Té	1997	9645	Farmers	Farmers	High	15	16.7	16.7	16.7	0	33.4	Both	International Public (government, ICAs)	International private enterprise	International NGO and Foundations	International private enterprise	International private enterprise	Yes	Locally proved	Farmland	Latin America	Yes	Yes	No	No	Yes	No	Yes, explicit	Not applied	Private	Public	Public	Non-profit	Climate change	Significant	40.64	1.60895	Private	Monopsony	International	Private commercial	1.8	4	Asset building	14	Payments diversified	Yes
45	MonMX	Monarch	2000	13551	Landowners	Landowners	High	11	12-17	14.5	0	0	14.5	Land use	International NGO & Foundations	International NGO and Foundations	International NGO and Foundations	International NGO and Foundations	Global community	Yes	Locally proved	Forest	Latin America	Yes	No	No	No	No	No	Yes, explicit	Applied	Non-profit	Non-profit	Non-profit	Non-profit	Biodiversity	Significant	16.98	1.22994	Private	Club	International	Private non-profit	1.42	4.1	Activity restricting	12	Payments diversified	Partially
46	PwsG	PWS en Munich	1993	1800	Diary farmers upland	Dairy farmers	Very high	15	230-280	246.7	0	0	246.7	Both	Regional/local government	Regional/local government	Regional/local government	Regional/local government	Local private users	Yes	Locally proved	Farmland	Europe	Yes	No	No	No	No	Yes, medium to strong	No, related to LU	Not applied	Private	Private	Private	Private	Watershed ES	Significant	314.14	2.49712	Public	Club	Local	Public	2.45	3.3	Asset building	15	Payments diversified	Yes
47	SumIn	Sumberjaya AF conservation auction	2007	25	Upstream coffee farmers	Upstream coffee farmers	Medium	10	177-166	171	0	0	171	Land use	Local private users	Research international	Research international	Research international	National enterprise private	No	Locally proved	Farmland	Asia	Yes	No	Yes	No	Yes	Yes, weak	Yes, explicit	Not applied	Private	Private	Private	Private	Watershed ES	Significant	179.84	2.25489	Public	Club	International	Public	2.64	1.4	Asset building	10	Payments not diversified	Partially
48	RefK	Reforestation conservation auction in W Kenya	2009	9	Forest villagers	Forest villagers	Medium	8	30-63	44		0	44	Land use	Local private users	Research international	Research international	Research international	Global community	No	Use of transferred research	Forest	Africa	Yes	No	Yes	No	Yes	No	No, related to LU	Applied	Private	Private	Private	Private	Climate change	Significant	46.13	1.66398	Public	Club	International	Public	2.07	1	Asset building	10	Payments diversified	Partially
49	FuqCo	Fuquene, Colombia	2004	202	Upstream farmers	Upstream farmers	Medium	14	234	234	151	0	385.1	Both	International Public (government, ICAs)	1International NGO and Foundations	Mix of actors	Mix of actors	Local private users	Yes	Locally proved	Farmland	Latin America	Yes	No	No	No	No	Yes, medium to strong	Yes, explicit	Not applied	Private	Public	Non-profit	Non-profit	Watershed ES	Significant	438.93	2.6424	Private	Club	Local	Private non-profit	2.97	2.3	Asset building	13	Payments not diversified	Yes
50	KmpfB	Noel Kempff Mercado REDD+ project	1996	634000	Bolivian state	Bolivian administration	Medium	11	0.565195	0	0.6	0	0.6	ES	International NGO & Foundations	International NGO and Foundations	International NGO and Foundations	International private enterprise	International private enterprise	Yes	Use of transferred research	Forest	Latin America	Yes	Yes	No	No	Yes	No	Yes, explicit	No	Non-profit	Non-profit	Non-profit	Non-profit	Climate change	Not significant	0.72	-0.142668	Private	Club	International	Private non-profit	0.41	5.8	Activity restricting	9	Payments not diversified	Partially
51	PesCR	Payments for Environmental Services (PSA)b, Costa Rica	1997	250000	Private landholders, indigenous, communities	Farmers owning forest	Medium	8	64	64	0	0	64	Land use	National government	National government	National government	National government	Mix of actors	Yes	Use of transferred research	Forest	Latin America	Yes	No	No	No	No	Yes, weak	No, related to LU	Applied	Private	Private	Private	Private	Multiple agricultural ES	Not significant	77.88	1.89143	Public	Monopsony	National	Public	2.18	5.4	Activity restricting	10	Payments not diversified	Partially
52	MunCo	CIPAV- La Salvajina &amp; PNN Munchique, Colombia	2011	42	Farmers and communities	Farmers labour force and in-kind materials	High	12	0	0	1174	0	1173.8	Land use	National NGO,and funds.	National NGO and funds	Local private users	Local private users	Local private users	Yes	Use of transferred research	Farmland	Latin America	Yes	Yes	No	No	No	Yes, medium to strong	Yes, explicit	No	Public	Non-profit	Public	Public	Watershed ES	Significant	1198.09	3.07849	Private	Club	Local	Private commercial	3.41	1.6	Asset building	10	Payments diversified	Yes
53	MakMa	Makira WCS Madagascar	2005	345764	Malagasy state	Malagasy state and intermediary NGO	High	12	1.01225	0	1.01	0	1	Land use	International NGO & Foundations	International NGO and Foundations	International private enterprise	International private enterprise	International private enterprise	Yes	Locally proved	Forest	Africa	Partial	Yes	No	No	Yes	No	Yes, explicit	Partially applied	Non-profit	Non-profit	Public	Public	Climate change	Not significant	1.1	0.0413927	Private	Club	International	Private commercial	0.54	5.5	Activity restricting	12	Payments not diversified	Yes
54	LrcB	Landrace conserv payments Bolivia &amp; Peru	2010	8	Farmers	Farmer	Low	11	3	0	1700	0	1700	Land use	Local private users	1International NGO and Foundations	Research international	Research international	Mix of actors	No	Locally proved	Farmland	Latin America	Yes	No	Yes	No	Yes	No	Yes, explicit	No	Private	Non-profit	Private	Private	Biodiversity	Significant	1700	3.23045	Public	Club	International	Public	3.58	0.9	Asset building	9	Payments diversified	Yes
55	BfeB	Bolsa Floresta - Brasil	2010	436000	Forest house-holds	Forest house-holds	Medium	12	1	30	30	0	60	Land use	National government	National government	National government	National government	Mix of actors	Yes	Locally proved	Forest	Latin America	Yes	No	No	No	No	Yes, weak	Yes, explicit	Applied	Private	Private	Private	Private	Climate change	Not significant	61.89	1.79162	Public	Monopsony	International	Public	2.04	7	Activity restricting	12	Payments not diversified	Yes
[truncated: 2 more columns]
